# Supplementary material for: Organic matter removal from mother liquor of gas field wastewater by electro-Fenton process with the addition of H2O2: effect of initial pH
Source: R Soc Open Sci. 2019 Dec 11;6(12):191304. doi: 10.1098/rsos.191304 (PMC6936291; doi:10.1098/rsos.191304)
Supplement: Supplementary material [file rsos191304supp1.xls]

## Sheet: Sheet1
			Fig.2(a)		Fig.2(b)	Fig.2(c、d)	Fig.3(a)	Fig.3(b)
	pH	T/min	pH	COD	CODR	ln（C0/C）	SEEC(kWh/kgCOD)	SEPC(kgFe /kgCOD)
	2	0	1.97	12970	0	0	0	0.6352
		30	2.82	11576.4	0.107448	0.11367	7.02258
		60	3.03	9990.8	0.229699	0.260974	6.39545	0.551775
		90	3.06	9195.57	0.291013	0.343918	7.37947
		120	3.1	8205.32	0.367362	0.457856	7.69272	1.18697
		150	3.25	7428.84	0.427229	0.557269	8.20285
		180	3.56	6828	0.473554	0.641607	8.83317
	3	0	3	12794	0	0	0	0.380985
		30	3.71	9388.24	0.2662	0.309519	2.19021
		60	3.66	8386.47	0.3445	0.422357	3.34258	0.364143
		90	3.59	7002.16	0.4527	0.602758	3.62531
		120	3.62	5537.24	0.5672	0.83748	3.76176	0.745128
		150	3.71	4234.81	0.669	1.10564	4.11452
		180	4	3582.32	0.72	1.27297	4.30447
	4	0	4	12676	0	0	0	0.405066
		30	5.16	10432.3	0.177	0.194799	3.08759
		60	5.2	8430.81	0.3349	0.407818	3.27326	0.388676
		90	5.13	7235.46	0.4292	0.560716	3.88871
		120	5.25	6108.56	0.5181	0.730019	4.3291	0.793742
		150	5.25	5194.62	0.5902	0.892086	4.76792
		180	5.37	3579.7	0.7176	1.26443	4.76799
	5	0	5	12080	0	0	0	0.478763
		30	5.96	9428.5	0.219495	0.247814	3.22836
		60	5.78	8109	0.328725	0.398577	4.13666	0.443542
		90	5.74	6836.93	0.434029	0.569212	4.58256
		120	5.67	6131.76	0.492404	0.678069	5.31698	0.922305
		150	5.76	5127.08	0.575572	0.857014	5.64176
		180	5.81	4028	0.666556	1.09828	5.81553
	6	0	6	12176	0	0	0	0.50839
		30	6.34	9256.78	0.239752	0.27411	2.46641
		60	6.16	8156.1	0.33015	0.400701	3.36658	0.538572
		90	5.78	7031.44	0.422516	0.549075	3.95239
		120	5.81	6102.48	0.498811	0.690771	4.46748	1.04696
		150	5.83	5297.3	0.564939	0.83227	4.9331
		180	6.12	4655	0.617691	0.961525	5.41595
	7	0	7	12616	0	0	0	0.566321
		30	6.44	9375.91	0.256824	0.296822	2.19747
		60	6.29	8200.32	0.350007	0.430793	3.1524	0.530691
		90	6.16	7251.51	0.425213	0.553756	3.86243
		120	6.14	6356.89	0.496124	0.685426	4.482	1.09701
		150	5.99	5706.84	0.547651	0.793301	5.1024
		180	6.05	5060.56	0.598877	0.913488	5.61891
	8	0	8	12646	0	0	0	0.572846
		30	7.1	9320.96	0.262932	0.305075	3.01952
		60	6.79	8236.83	0.348661	0.428726	4.36363	0.525033
		90	6.71	7325.97	0.420689	0.545916	5.27064
		120	6.7	6600.33	0.478069	0.650221	6.06054	1.09788
		150	6.72	5904.49	0.533095	0.761629	6.71066
		180	6.58	5217.13	0.587448	0.885393	7.2474
	Fig.5
			COD(mg/L)	CODR(%)	CODRoxi.(%)	CODRflo.(%)
		COD in Raw water	12400
	pH=3	COD in solution	3481.92	0.7192	0.6791	0.0401
		COD in flocculation	497.24
	pH=6	COD in solution	4740.52	0.6177	0.5454	0.0723
		COD in flocculation	896.52
	pH=8	COD in solution	6372.36	0.4861	0.3848	0.1013
		COD in flocculation	1256.12
